# Supplementary material for: A five domains assessment of sow welfare in a novel free farrowing system
Source: Front Vet Sci. 2024 Aug 12;11:1339947. doi: 10.3389/fvets.2024.1339947 (PMC11370643; doi:10.3389/fvets.2024.1339947)
Supplement: Supplementary file 1 [file Data_Sheet_1.zip]

Archive with 5 entries (5 files):
- Supplementary Material Presentation/Supplementary_Material - figure 1.docx
- Supplementary Material Presentation/Supplementary_Material - figure 2.docx
- Supplementary Material Presentation/Supplementary_Material - figure 3.docx
- Supplementary Material Presentation/Supplementary_Material - figure 4.docx
- Supplementary Material Presentation/Supplementary_Material - figure 5.docx
